# Supplementary material for: Prediction of human health risk and disability-adjusted life years induced by heavy metals exposure through drinking water in Fars Province, Iran
Source: Sci Rep. 2023 Nov 4;13:19080. doi: 10.1038/s41598-023-46262-1 (PMC10625539; doi:10.1038/s41598-023-46262-1)
Supplement: Supplementary file 1 — Supplementary Information. [file 41598_2023_46262_MOESM1_ESM.xlsx]

## Sheet: Sheet1
shahrestan	AS(µg/l)	Pb(µg/l)	Cr(µg/l)	Cd(µg/l)
Abadah	0.36	0.26	0.67	0.37
Abadah	0.36	0.26	0.67	0.37
Abadah	0.3	0.23	1.19	0.01
Abadah	0.3	0.23	1.19	0.01
Abadah	0.29	0.82	1.15	0.13
Abadah	0.29	0.82	1.15	0.13
Abadah	0.27	0.9	1.35	0.15
Abadah	0.27	0.9	1.35	0.15
Abadah	0.25	1.16	1.43	0.2
Abadah	0.25	1.16	1.43	0.2
Arsanjan	1.47	0.67	1.44	0.23
Arsanjan	1.27	0.67	1.44	0.23
Arsanjan	1.27	0.67	1.44	0.23
Arsanjan	0.94	0.38	1.57	0.26
Arsanjan	0.94	0.38	1.57	0.26
Arsanjan	0.84	0.38	1.57	0.26
Arsanjan	0.74	0.38	1.57	0.26
Arsanjan	1.17	0.67	1.44	0.23
Bowanat	1.36	1.03	0.6	0.33
Bowanat	1.36	1.03	0.6	0.33
Bowanat	1.24	0.22	1.18	0.11
Bowanat	1.24	0.22	1.18	0.11
Bowanat	1.13	0.6	1.31	0.37
Bowanat	1.13	0.6	1.31	0.37
Bowanat	1	0.71	1.35	0.1
Bowanat	1	0.71	1.35	0.1
Bowanat	0.63	0.37	0.71	0.21
Bowanat	0.63	0.37	0.71	0.21
Bowanat	0.31	0.55	1.17	0.43
Bowanat	0.31	0.55	1.17	0.43
Darab	1.2	0.45	1.57	0.21
Darab	1.2	0.45	1.57	0.21
Darab	1.07	0.9	1.54	0.13
Darab	1.07	0.9	1.54	0.13
Darab	0.9	0.21	2.26	0.75
Darab	0.9	0.21	2.26	0.75
Darab	0.6	0.42	0.69	0.24
Darab	0.6	0.42	0.69	0.24
Darab	0.3	0.54	1.43	0.28
Darab	0.3	0.54	1.43	0.28
Darab	0.29	0.3	1.35	0.22
Darab	0.29	0.3	1.35	0.22
Darab	0.27	0.3	1.44	0.16
Darab	0.27	0.21	1.05	0.41
Darab	0.27	0.3	1.44	0.16
Darab	0.27	0.21	1.05	0.41
Estheban	1.31	0.23	1.19	0.46
Estheban	1.31	0.23	1.19	0.46
Estheban	1.26	0.86	0.69	0.17
Estheban	1.26	0.86	0.69	0.17
Estheban	0.9	0.63	1.23	0.1
Estheban	0.9	0.63	1.23	0.1
Estheban	0.5	0.63	2.26	0.18
Estheban	0.5	0.63	2.26	0.18
Estheban	0.33	0.6	0.99	1.71
Estheban	0.33	0.6	0.99	1.71
Estheban	0.29	1.2	1.05	0.35
Estheban	0.29	1.2	1.05	0.35
Estheban	0.28	0.7	2.18	0.34
Estheban	0.28	0.7	2.18	0.34
Estheban	0.27	0.33	1.54	0.1
Estheban	0.27	0.33	1.54	0.1
Estheban	0.26	1.31	1.72	0.2
Estheban	0.26	0.4	0.84	0.23
Estheban	0.26	1.31	1.72	0.2
Estheban	0.26	0.4	0.84	0.23
Euclid	1.15	1.2	0.98	0.26
Euclid	1.15	1.2	0.98	0.26
Euclid	1.13	0.61	1.17	0.54
Euclid	1.13	0.61	1.17	0.54
Euclid	1.07	0.3	0.69	0.18
Euclid	1.07	0.3	0.69	0.18
Euclid	0.9	0.34	1.2	0.27
Euclid	0.9	0.34	1.2	0.27
Euclid	0.8	0.9	1.05	0.19
Euclid	0.8	1.17	0.69	0.1
Euclid	0.8	0.9	1.05	0.19
Euclid	0.8	1.17	0.69	0.1
Euclid	0.68	0.3	0.69	0.18
Euclid	0.68	0.3	0.69	0.18
Euclid	0.67	0.47	0.7	0.17
Euclid	0.67	0.47	0.7	0.17
Euclid	0.31	0.25	0.71	0.11
Euclid	0.31	0.25	0.71	0.11
Euclid	0.27	0.8	0.89	0.13
Euclid	0.27	0.98	0.94	0.2
Euclid	0.27	0.8	0.89	0.13
Euclid	0.27	0.98	0.94	0.2
Euclid	0.26	0.5	0.84	0.16
Euclid	0.26	0.26	0.63	1.3
Euclid	0.26	0.5	0.84	0.16
Euclid	0.26	0.26	0.63	1.3
Farashband	1.03	0.23	1.57	0.28
Farashband	1.03	0.23	1.57	0.28
Farashband	0.92	0.54	2.26	0.19
Farashband	0.92	0.54	2.26	0.19
Farashband	0.86	0.6	1.05	0.19
Farashband	0.86	0.6	1.05	0.19
Farashband	0.807	0.9	1.54	0.2
Farashband	0.807	0.9	1.54	0.2
Farashband	1.03	0.23	1.57	0.28
Farashband	1.03	0.23	1.57	0.28
Farashband	0.92	0.54	2.26	0.19
Farashband	0.92	0.54	2.26	0.19
Farashband	0.86	0.6	1.05	0.19
Farashband	0.86	0.6	1.05	0.19
Farashband	0.807	0.9	1.54	0.2
Farashband	0.807	0.9	1.54	0.2
Fasa	3.006	0.23	2.18	0.2
Fasa	3.006	0.23	2.18	0.2
Fasa	2.37	1.11	1.23	0.34
Fasa	2.37	1.11	1.23	0.34
Fasa	1.04	0.41	0.69	0.29
Fasa	1.04	0.41	0.69	0.29
Fasa	0.97	0.23	1.72	0.2
Fasa	0.97	0.23	1.72	0.2
Fasa	0.89	0.21	0.99	0.15
Fasa	0.89	0.21	0.99	0.15
Fasa	0.86	0.63	1.19	0.22
Fasa	0.86	0.63	1.19	0.22
Fasa	0.85	0.9	0.84	0.19
Fasa	0.85	0.9	0.84	0.19
Firozabad	1.22	0.27	0.98	0.14
Firozabad	1.22	0.27	0.98	0.14
Firozabad	0.86	1.05	0.89	0.23
Firozabad	0.86	1.05	0.89	0.23
Firozabad	0.5	0.35	0.7	0.2
Firozabad	0.5	1.11	0.63	1.31
Firozabad	0.5	0.35	0.7	0.2
Firozabad	0.5	1.11	0.63	1.31
Firozabad	0.36	0.34	0.67	0.02
Firozabad	0.36	0.34	0.67	0.02
Firozabad	0.3	1.05	1.05	0.16
Firozabad	0.3	1.05	1.05	0.16
Firozabad	0.29	0.8	0.69	0.15
Firozabad	0.29	0.8	0.69	0.15
Firozabad	0.27	0.21	0.84	0.21
Firozabad	0.27	0.3	0.69	0.45
Firozabad	0.27	0.21	0.84	0.21
Firozabad	0.27	0.3	0.69	0.45
Firozabad	1.22	0.27	0.98	0.14
Firozabad	1.22	0.27	0.98	0.14
Firozabad	0.86	1.05	0.89	0.23
Firozabad	0.86	1.05	0.89	0.23
Firozabad	0.5	0.35	0.7	0.2
Firozabad	0.5	1.11	0.63	1.31
Firozabad	0.5	0.35	0.7	0.2
Firozabad	0.5	1.11	0.63	1.31
Firozabad	0.36	0.34	0.67	0.02
Firozabad	0.36	0.34	0.67	0.02
Firozabad	0.3	1.05	1.05	0.16
Firozabad	0.3	1.05	1.05	0.16
Firozabad	0.29	0.8	0.69	0.15
Firozabad	0.29	0.8	0.69	0.15
Firozabad	0.27	0.21	0.84	0.21
Firozabad	0.27	0.3	0.69	0.45
Firozabad	0.27	0.21	0.84	0.21
Firozabad	0.27	0.3	0.69	0.45
Gairocazine	1.17	0.65	0.71	0.82
Gairocazine	1.17	0.65	0.71	0.82
Gairocazine	0.9	1.26	0.97	0.11
Gairocazine	0.9	1.26	0.97	0.11
Gairocazine	0.29	0.7	0.98	0.3
Gairocazine	0.29	0.7	0.98	0.3
Gairocazine	0.26	0.71	0.9	0.27
Gairocazine	0.26	0.71	0.9	0.27
Gairocazine	1.17	0.65	0.71	0.82
Gairocazine	1.17	0.65	0.71	0.82
Gairocazine	0.9	1.26	0.97	0.11
Gairocazine	0.9	1.26	0.97	0.11
Gairocazine	0.29	0.7	0.98	0.3
Gairocazine	0.29	0.7	0.98	0.3
Gairocazine	0.26	0.71	0.9	0.27
Gairocazine	0.26	0.71	0.9	0.27
Grash	0.94	1.38	0.63	0.15
Grash	0.94	1.38	0.63	0.15
Grash	0.94	1.38	0.63	0.15
Grash	0.94	1.38	0.63	0.15
Grash	0.28	3.8	1.43	1.34
Grash	0.28	3.8	1.43	1.34
Grash	0.28	3.8	1.43	1.34
Grash	0.28	3.8	1.43	1.34
Grash	0.94	1.38	0.63	0.15
Grash	0.94	1.38	0.63	0.15
Grash	0.94	1.38	0.63	0.15
Grash	0.94	1.38	0.63	0.15
Grash	0.28	3.8	1.43	1.34
Grash	0.28	3.8	1.43	1.34
Grash	0.28	3.8	1.43	1.34
Grash	0.28	3.8	1.43	1.34
Jahram	2.5	0.9	0.91	0.42
Jahram	2.5	0.7	1.92	0.23
Jahram	2.5	0.9	0.91	0.42
Jahram	2.5	0.7	1.92	0.23
Jahram	2	0.3	1.4	0.15
Jahram	2	0.3	1.4	0.15
Jahram	1.52	0.52	1.01	0.65
Jahram	1.52	0.52	1.01	0.65
Jahram	1.5	0.6	0.9	0.02
Jahram	1.5	0.24	0.66	1.43
Jahram	1.5	0.6	0.9	0.02
Jahram	1.5	0.24	0.66	1.43
Jahram	1.1	0.74	1.32	0.14
Jahram	1.1	0.5	3.59	0.24
Jahram	1.1	0.74	1.32	0.14
Jahram	1.1	0.5	3.59	0.24
Jahram	1.03	1.99	0.81	0.14
Jahram	1.03	1.99	0.81	0.14
Jahram	0.69	0.49	0.7	0.85
Jahram	0.69	0.49	0.7	0.85
Jahram	0.6	0.6	1.39	0.21
Jahram	0.6	0.6	1.39	0.21
Jahram	0.44	0.8	0.68	0.21
Jahram	0.44	0.8	0.68	0.21
Jahram	0.28	1.11	1.38	0.35
Jahram	0.28	1.11	1.38	0.35
Jahram	0.27	0.21	0.78	0.2
Jahram	0.27	0.21	0.78	0.2
Jahram	0.26	0.34	0.8	0.31
Jahram	0.26	0.34	0.8	0.31
Kazeron	2.7	0.94	0.86	0.41
Kazeron	2.7	0.94	0.86	0.41
Kazeron	1.38	0.41	0.71	0.2
Kazeron	1.38	0.41	0.71	0.2
Kazeron	1.26	0.35	1.4	0.25
Kazeron	1.26	0.35	1.4	0.25
Kazeron	1	0.41	1.92	0.21
Kazeron	1	0.41	1.92	0.21
Kazeron	0.97	0.6	1.32	0.5
Kazeron	0.97	0.6	1.32	0.5
Kazeron	0.96	1.13	1.22	0.54
Kazeron	0.96	1.13	1.22	0.54
Kazeron	0.95	0.41	1.39	0.26
Kazeron	0.95	0.41	1.39	0.26
Kazeron	0.83	0.52	0.91	0.43
Kazeron	0.83	0.52	0.91	0.43
Kazeron	0.71	0.9	1.05	0.08
Kazeron	0.71	0.9	1.05	0.08
Kazeron	0.7	1.38	0.7	1.12
Kazeron	0.7	1.31	0.81	0.12
Kazeron	0.7	1.38	0.7	1.12
Kazeron	0.7	1.31	0.81	0.12
Kazeron	0.57	0.55	0.78	0.17
Kazeron	0.57	0.55	0.78	0.17
Kazeron	0.49	0.67	0.8	0.15
Kazeron	0.49	0.67	0.8	0.15
Kazeron	0.4	0.46	1.38	1.28
Kazeron	0.4	0.46	1.38	1.28
Kazeron	0.33	0.45	1.18	0.18
Kazeron	0.33	0.45	1.18	0.18
Kazeron	0.31	0.41	1.01	0.47
Kazeron	0.31	0.54	3.59	0.12
Kazeron	0.31	0.41	1.01	0.47
Kazeron	0.31	0.54	3.59	0.12
Kazeron	0.28	1.01	0.39	0.22
Kazeron	0.28	0.21	1.33	0.22
Kazeron	0.28	1.01	0.39	0.22
Kazeron	0.28	0.21	1.33	0.22
Kazeron	0.27	0.86	0.68	1
Kazeron	0.27	0.3	0.9	0.3
Kazeron	0.27	0.86	0.68	1
Kazeron	0.27	0.3	0.9	0.3
Kazeron	0.26	0.9	1.35	0.3
Kazeron	0.26	0.28	0.9	1.58
Kazeron	0.26	0.9	1.35	0.3
Kazeron	0.26	0.28	0.9	1.58
Kazeron	0.18	0.31	0.66	0.63
Kazeron	0.18	0.31	0.66	0.63
khanj	0.36	0.31	1.19	0.53
khanj	0.36	0.31	1.19	0.53
khanj	0.36	0.31	1.19	0.53
khanj	0.36	0.31	1.19	0.53
khanj	0.36	0.31	1.19	0.53
khanj	0.36	0.31	1.19	0.53
khanj	0.36	0.31	1.19	0.53
khanj	0.36	0.31	1.19	0.53
Kharameh	0.86	0.8	0.9	0.21
Kharameh	0.86	0.8	0.9	0.21
Kharameh	0.3	0.27	1.33	0.17
Kharameh	0.3	0.27	1.33	0.17
Kharameh	0.26	1.13	0.98	0.15
Kharameh	0.26	1.89	1.43	0.1
Kharameh	0.26	1.13	0.98	0.15
Kharameh	0.26	1.89	1.43	0.1
Kharameh	0.86	0.8	0.9	0.21
Kharameh	0.86	0.8	0.9	0.21
Kharameh	0.3	0.27	1.33	0.17
Kharameh	0.3	0.27	1.33	0.17
Kharameh	0.26	1.13	0.98	0.15
Kharameh	0.26	1.89	1.43	0.1
Kharameh	0.26	1.13	0.98	0.15
Kharameh	0.26	1.89	1.43	0.1
Khoram bid	3.109	0.41	0.67	0.3
Khoram bid	3.109	0.41	0.67	0.3
Khoram bid	1.11	1.38	3.2	0.2
Khoram bid	1.11	1.38	3.2	0.2
Khoram bid	0.75	0.98	1.44	0.05
Khoram bid	0.75	0.98	1.44	0.05
Khoram bid	0.74	0.47	1.15	0.5
Khoram bid	0.74	0.47	1.15	0.5
Khoram bid	0.61	0.41	0.63	0.6
Khoram bid	0.61	0.41	0.63	0.6
Lamard	1	0.97	2.18	0.2
Lamard	1	0.97	2.18	0.2
Lamard	0.9	0.9	0.99	0.39
Lamard	0.9	0.9	0.99	0.39
Lamard	1	0.97	2.18	0.2
Lamard	1	0.97	2.18	0.2
Lamard	0.9	0.9	0.99	0.39
Lamard	0.9	0.9	0.99	0.39
Larestan	2	0.69	0.9	0.25
Larestan	2	0.54	1.19	1.31
Larestan	2	0.3	1.44	0.41
Larestan	2	0.69	0.9	0.25
Larestan	2	0.54	1.19	1.31
Larestan	2	0.3	1.44	0.41
Larestan	2	0.69	0.9	0.25
Larestan	2	0.54	1.19	1.31
Larestan	2	0.3	1.44	0.41
Larestan	1.5	0.21	1.54	0.3
Larestan	1.5	0.21	1.54	0.3
Larestan	1.5	0.21	1.54	0.3
Larestan	1.23	0.31	1.5	1.53
Larestan	1.23	0.31	1.5	1.53
Larestan	1.23	0.31	1.5	1.53
Larestan	1.2	0.25	2.26	0.14
Larestan	1.2	0.25	2.26	0.14
Larestan	1.2	0.25	2.26	0.14
Larestan	0.86	0.9	1.23	0.55
Larestan	0.86	0.9	1.23	0.55
Larestan	0.86	0.9	1.23	0.55
Larestan	0.8	0.98	1.44	0.46
Larestan	0.8	0.98	1.44	0.46
Larestan	0.8	0.98	1.44	0.46
Larestan	0.68	1.22	1.15	0.9
Larestan	0.68	1.22	1.15	0.9
Larestan	0.68	1.22	1.15	0.9
Larestan	0.67	0.9	1.43	1.01
Larestan	0.67	0.32	1.57	0.16
Larestan	0.67	0.9	1.43	1.01
Larestan	0.67	0.32	1.57	0.16
Larestan	0.67	0.9	1.43	1.01
Larestan	0.67	0.32	1.57	0.16
Larestan	0.3	1.89	1.05	0.19
Larestan	0.3	1.89	1.05	0.19
Larestan	0.3	1.89	1.05	0.19
Larestan	0.26	1.02	0.67	0.03
Larestan	0.26	0.29	1.35	1.41
Larestan	0.26	0.25	0.69	0.2
Larestan	0.26	0.3	1.72	0.19
Larestan	0.26	1.02	0.67	0.03
Larestan	0.26	0.29	1.35	1.41
Larestan	0.26	0.25	0.69	0.2
Larestan	0.26	0.3	1.72	0.19
Larestan	0.26	1.02	0.67	0.03
Larestan	0.26	0.29	1.35	1.41
Larestan	0.26	0.25	0.69	0.2
Larestan	0.26	0.3	1.72	0.19
Mamasani	1.02	0.34	0.8	0.43
Mamasani	1.02	0.34	0.8	0.43
Mamasani	0.71	1.99	0.62	0.32
Mamasani	0.71	1.99	0.62	0.32
Mamasani	0.27	0.97	0.78	0.3
Mamasani	0.27	0.97	0.78	0.3
Mamasani	0.18	0.24	0.9	0.56
Mamasani	0.18	0.24	0.9	0.56
Mamasani	1.02	0.34	0.8	0.43
Mamasani	1.02	0.34	0.8	0.43
Mamasani	0.71	1.99	0.62	0.32
Mamasani	0.71	1.99	0.62	0.32
Mamasani	0.27	0.97	0.78	0.3
Mamasani	0.27	0.97	0.78	0.3
Mamasani	0.18	0.24	0.9	0.56
Mamasani	0.18	0.24	0.9	0.56
Marvdasht	1.32	0.29	0.84	0.2
Marvdasht	1.32	0.29	0.84	0.2
Marvdasht	1.1	0.98	0.98	0.34
Marvdasht	1.1	0.98	0.98	0.34
Marvdasht	1.05	0.65	0.71	1.03
Marvdasht	1.05	0.65	0.71	1.03
Marvdasht	0.98	0.47	1.07	0.45
Marvdasht	0.98	0.47	1.07	0.45
Marvdasht	0.8	0.6	1.31	1.03
Marvdasht	0.8	0.6	1.31	1.03
Marvdasht	0.69	0.3	1.35	1.5
Marvdasht	0.69	0.3	1.35	1.5
Marvdasht	0.36	1.16	1.19	1.17
Marvdasht	0.36	1.16	1.19	1.17
Marvdasht	0.33	0.82	0.9	0.13
Marvdasht	0.33	0.82	0.9	0.13
Marvdasht	0.3	0.41	0.67	1.11
Marvdasht	0.3	0.41	0.67	1.11
Marvdasht	0.29	1.17	0.84	0.02
Marvdasht	0.29	1.17	0.69	0.19
Marvdasht	0.29	1.17	0.84	0.02
Marvdasht	0.29	1.17	0.69	0.19
Marvdasht	0.28	0.7	1.13	1.65
Marvdasht	0.28	0.7	1.13	1.65
Marvdasht	0.27	0.46	0.69	0.16
Marvdasht	0.27	0.3	0.7	1.27
Marvdasht	0.27	0.46	0.69	0.16
Marvdasht	0.27	0.3	0.7	1.27
Marvdasht	0.26	0.63	0.71	0.23
Marvdasht	0.26	0.6	1.18	0.49
Marvdasht	0.26	0.32	1.15	1.07
Marvdasht	0.26	0.63	0.71	0.23
Marvdasht	0.26	0.6	1.18	0.49
Marvdasht	0.26	0.32	1.15	1.07
Marvdasht	0.25	0.12	1.05	0.3
Marvdasht	0.25	0.46	0.63	0.46
Marvdasht	0.25	0.67	0.61	0.2
Marvdasht	0.25	0.12	1.05	0.3
Marvdasht	0.25	0.46	0.63	0.46
Marvdasht	0.25	0.67	0.61	0.2
Marvdasht	0.18	0.88	0.89	0.93
Marvdasht	0.18	0.88	0.89	0.93
Neyriz	1.36	0.21	0.91	0.5
Neyriz	1.36	0.21	0.91	0.5
Neyriz	1.05	1.1	0.81	0.26
Neyriz	1.05	1.1	0.81	0.26
Neyriz	1	0.8	0.7	1.61
Neyriz	1	0.8	0.7	1.61
Neyriz	0.9	0.43	0.68	0.21
Neyriz	0.9	0.63	0.9	0.31
Neyriz	0.9	0.43	0.68	0.21
Neyriz	0.9	0.63	0.9	0.31
Neyriz	0.66	0.35	0.66	0.26
Neyriz	0.66	0.35	0.66	0.26
Neyriz	0.5	0.54	0.86	1.41
Neyriz	0.5	0.54	0.86	1.41
Neyriz	0.43	1.07	1.39	0.14
Neyriz	0.43	1.07	1.39	0.14
Neyriz	0.31	0.8	1.4	0.25
Neyriz	0.31	1.16	1.92	0.14
Neyriz	0.31	0.8	1.4	0.25
Neyriz	0.31	1.16	1.92	0.14
Neyriz	0.28	0.65	1.32	0.34
Neyriz	0.28	0.65	1.32	0.34
Neyriz	0.27	0.74	1.01	0.45
Neyriz	0.27	0.74	1.01	0.45
Neyriz	0.25	0.24	3.59	0.6
Neyriz	0.25	0.24	3.59	0.6
Pasargad	0.28	0.3	0.8	1.66
Pasargad	0.28	0.3	0.8	1.66
Pasargad	0.28	0.3	0.8	1.66
Pasargad	0.28	0.3	0.8	1.66
Pasargad	0.25	0.31	0.9	0.15
Pasargad	0.25	0.31	0.9	0.15
Pasargad	0.25	0.31	0.9	0.15
Pasargad	0.25	0.31	0.9	0.15
Pasargad	0.28	0.3	0.8	1.66
Pasargad	0.28	0.3	0.8	1.66
Pasargad	0.28	0.3	0.8	1.66
Pasargad	0.28	0.3	0.8	1.66
Pasargad	0.25	0.31	0.9	0.15
Pasargad	0.25	0.31	0.9	0.15
Pasargad	0.25	0.31	0.9	0.15
Pasargad	0.25	0.31	0.9	0.15
Quar	1.31	0.42	0.98	1.17
Quar	1.31	0.42	0.98	1.17
Quar	0.27	0.9	0.9	0.24
Quar	0.27	0.9	0.9	0.24
Rostam	1.08	0.54	2.18	0.21
Rostam	1.08	0.54	2.18	0.21
Rostam	0.33	0.85	0.84	0.25
Rostam	0.33	0.85	0.84	0.25
Rostam	0.29	0.9	1.23	0.99
Rostam	0.29	0.9	1.23	0.99
Rostam	0.28	0.31	1.19	0.15
Rostam	0.28	0.31	1.19	0.15
Rostam	0.26	1.89	0.99	0.15
Rostam	0.26	1.89	0.99	0.15
Rostam	0.25	0.7	1.72	0.16
Rostam	0.25	0.7	1.72	0.16
Sarvestan	2.4	0.3	0.71	1.16
Sarvestan	2.4	0.3	0.71	1.16
Sarvestan	1.36	1.38	0.39	0.18
Sarvestan	1.36	1.38	0.39	0.18
Sarvestan	1.29	0.41	1.35	0.23
Sarvestan	1.29	0.41	1.35	0.23
Sarvestan	1.06	1.2	1.02	0.19
Sarvestan	1.06	1.2	1.02	0.19
Sarvestan	0.31	0.27	0.9	0.2
Sarvestan	0.31	0.27	0.9	0.2
Sarvestan	0.27	0.33	1.18	1.47
Sarvestan	0.27	0.33	1.18	1.47
Sepidan	1.11	0.52	0.71	1.54
Sepidan	1.11	0.52	0.71	1.54
Sepidan	1.05	1.01	0.89	1.32
Sepidan	1.05	1.01	0.89	1.32
Sepidan	0.97	0.42	1.05	0.12
Sepidan	0.97	0.42	1.05	0.12
Sepidan	0.8	0.6	0.98	1
Sepidan	0.8	0.6	0.98	1
Sepidan	0.7	1.17	0.84	0.23
Sepidan	0.7	0.45	1.13	0.39
Sepidan	0.7	1.17	0.84	0.23
Sepidan	0.7	0.45	1.13	0.39
Sepidan	0.6	1.15	0.69	1
Sepidan	0.6	1.15	0.69	1
Sepidan	0.27	0.3	0.63	0.36
Sepidan	0.27	0.3	0.63	0.36
Sepidan	0.26	1.01	0.7	0.34
Sepidan	0.26	1.01	0.7	0.34
Shiraz	3.44	0.55	1.44	1.1
Shiraz	3.44	0.55	1.44	1.1
Shiraz	2	0.33	0.88	0.23
Shiraz	2	0.29	3.59	0.13
Shiraz	2	0.33	0.88	0.23
Shiraz	2	0.29	3.59	0.13
Shiraz	1.5	1.99	1.01	0.36
Shiraz	1.5	0.3	0.71	0.98
Shiraz	1.5	0.23	1.32	0.74
Shiraz	1.5	1.99	1.01	0.36
Shiraz	1.5	0.3	0.71	0.98
Shiraz	1.5	0.23	1.32	0.74
Shiraz	1.38	0.8	0.62	0.25
Shiraz	1.38	0.8	0.62	0.25
Shiraz	1.37	0.31	1.4	0.27
Shiraz	1.37	0.31	1.4	0.27
Shiraz	1.35	0.26	0.9	0.17
Shiraz	1.35	0.26	0.9	0.17
Shiraz	1	3.8	1.05	0.32
Shiraz	1	3.8	1.33	0.25
Shiraz	1	0.8	0.98	0.12
Shiraz	1	3.8	1.05	0.32
Shiraz	1	3.8	1.33	0.25
Shiraz	1	0.8	0.98	0.12
Shiraz	0.9	0.7	1.15	0.15
Shiraz	0.9	0.7	1.15	0.15
Shiraz	0.88	1.15	1.39	1.03
Shiraz	0.88	1.15	1.39	1.03
Shiraz	0.7	0.74	1.92	0.52
Shiraz	0.7	0.74	1.92	0.52
Shiraz	0.61	0.61	1.43	0.41
Shiraz	0.61	0.61	1.43	0.41
Shiraz	0.5	1.2	1.26	1.2
Shiraz	0.5	1.2	1.26	1.2
Shiraz	0.49	0.9	0.7	0.23
Shiraz	0.49	0.9	0.7	0.23
Shiraz	0.4	1.03	0.91	0.54
Shiraz	0.4	1.03	0.91	0.54
Shiraz	0.31	0.9	0.9	0.96
Shiraz	0.31	0.9	0.9	0.96
Shiraz	0.3	0.65	1.44	0.43
Shiraz	0.3	0.65	1.44	0.43
Shiraz	0.28	0.49	0.78	0.14
Shiraz	0.28	0.49	0.81	0.45
Shiraz	0.28	0.49	0.78	0.14
Shiraz	0.28	0.49	0.81	0.45
Shiraz	0.27	0.9	0.68	0.2
Shiraz	0.27	0.9	0.68	0.2
Shiraz	0.26	0.23	0.66	0.29
Shiraz	0.26	0.86	0.67	0.5
Shiraz	0.26	1.03	1.19	0.3
Shiraz	0.26	0.23	0.66	0.29
Shiraz	0.26	0.86	0.67	0.5
Shiraz	0.26	1.03	1.19	0.3
Shiraz	0.18	0.42	1.35	0.19
Shiraz	0.18	0.42	1.35	0.19
Zarin Dasht	1.17	0.82	0.63	0.3
Zarin Dasht	1.17	0.82	0.63	0.3
Zarin Dasht	0.26	0.7	0.69	0.13
Zarin Dasht	0.26	0.7	0.69	0.13
Zarin Dasht	1.17	0.82	0.63	0.3
Zarin Dasht	1.17	0.82	0.63	0.3
Zarin Dasht	0.26	0.7	0.69	0.13
Zarin Dasht	0.26	0.7	0.69	0.13
